# Supplementary material for: Defining Low Milk Supply: A Data-Driven Diagnostic Framework and Risk Factor Analysis for Breastfeeding Women
Source: Nutrients. 2025 Nov 11;17(22):3524. doi: 10.3390/nu17223524 (PMC12655712; doi:10.3390/nu17223524)
Supplement: Supplementary file 1 [file nutrients-17-03524-s001.zip]

Archive with 1 entries (1 files):
- nutrients-3969465-supplementary.pdf
